# Supplementary material for: A genome-wide association meta-analysis of cholesterol synthesis intermediates identifies three associations for lanosterol
Source: eBioMedicine. 2026 Jan 30;124:106144. doi: 10.1016/j.ebiom.2026.106144 (PMC12876664; doi:10.1016/j.ebiom.2026.106144)
Supplement: Supplementary Tables [file mmc1.xlsx]

## Sheet: S1
Description of contributing studies.
Study name	Study description	Reference
KORA	The Cooperative Health Research in the Region of Augsburg (KORA) study is a series of independent population-based epidemiological surveys and follow-up studies in Germany. All participants are residents of German nationality identified through registration. The present study includes samples of KORA S3/F3. Recruitment and study procedures of KORA have been described elsewhere (Holle et al. 2005;…	Holle, R.; Happich, M.; Löwel, H.; Wichmann, H. E. (2005): KORA--a research platform for population based health research. In: Gesundheitswesen (Bundesverband der Arzte des Offentlichen Gesundheitsdienstes (Germany)) 67 Suppl 1, S19-25. DOI: 10.1055/s-2005-858235.
		Wichmann, H-E; Gieger, C.; Illig, T. (2005): KORA-gen--resource for population genetics, controls and a broad spectrum of disease phenotypes. In: Gesundheitswesen (Bundesverband der Arzte des Offentlichen Gesundheitsdienstes (Germany)) 67 Suppl 1, S26-30. DOI: 10.1055/s-2005-858226.
LIFE-Adult	LIFE-Adult is a population-based study and a part of the large-scale research project LIFE (Leipzig Research Center for Civilization Diseases). 10,000 residents (main age range 40-79) from the district of Leipzig (Saxony, Germany) were recruited and extensively phenotyped for a number of disease and environmental parameters. See (Loeffler et al. 2015) for a description of the assessment programme…	Christoph Engel, Kerstin Wirkner, Samira Zeynalova, Ronny Baber, Hans Binder, Uta Ceglarek, Cornelia Enzenbach, Michael Fuchs, Andreas Hagendorff, Sylvia Henger, Andreas Hinz, Franziska G Rauscher, Matthias Reusche, Steffi G Riedel-Heller, Susanne Röhr, Julia Sacher, Christian Sander, Matthias L Schroeter, Attila Tarnok, Regina Treudler, Arno Villringer, Rolf Wachter, A Veronica Witte, Joachim Th…
		Loeffler, Markus; Engel, Christoph; Ahnert, Peter; Alfermann, Dorothee; Arelin, Katrin; Baber, Ronny et al. (2015): The LIFE-Adult-Study: objectives and design of a population-based cohort study with 10,000 deeply phenotyped adults in Germany. In: BMC public health 15, S. 691. DOI: 10.1186/s12889-015-1983-z.
LIFE-Heart	The Leipzig (LIFE) Heart Study has been established for studies of clinical, metabolic, cellular and genetic factors of cardiovascular diseases. This cohort includes individuals with suspected coronary artery disease due to clinical symptoms (non-invasive testing) assigned to coronary angiography. Details of the study can be found elsewhere (Scholz et al. 2020). Written informed consent was obtai…	Scholz, Markus; Henger, Sylvia; Beutner, Frank; Teren, Andrej; Baber, Ronny; Willenberg, Anja et al. (2020): Cohort profile: The Leipzig Research Center for Civilization Diseases-Heart study (LIFE-Heart). In: International journal of epidemiology. DOI: 10.1093/ije/dyaa075.
LURIC	The Ludwigshafen Risk and Cardiovascular Health (LURIC) study is a monocentric hospital based prospective study including 3316 individuals referred for coronary angiography recruited in the Ludwigshafen Cardiac Center, southwestern Germany from 1997-2000. Clinical indications for angiography were chest pain or a positive non-invasive stress test suggestive of myocardial ischemia. All participants…	Winkelmann, B. R.; März, W.; Boehm, B. O.; Zotz, R.; Hager, J.; Hellstern, P.; Senges, J. (2001): Rationale and design of the LURIC study--a resource for functional genomics, pharmacogenomics and long-term prognosis of cardiovascular disease. In: Pharmacogenomics 2 (1 Suppl 1), S1-73. DOI: 10.1517/14622416.2.1.S1.
Sorbs	Samples were collected from the self-contained Sorbs population in Germany. At present, about 1,000 Sorbian individuals are enrolled in the study. Sampling comprised unrelated subjects as well as families. Extensive phenotyping included standardised questionnaires for past medical history and family history as well as measurement of anthropometric data. For details regarding the study, see (Veera…	Veeramah, Krishna R.; Tönjes, Anke; Kovacs, Peter; Gross, Arnd; Wegmann, Daniel; Geary, Patrick et al. (2011): Genetic variation in the Sorbs of eastern Germany in the context of broader European genetic diversity. In: European journal of human genetics : EJHG 19 (9), S. 995–1001. DOI: 10.1038/ejhg.2011.65.
		Gross, Arnd; Tönjes, Anke; Kovacs, Peter; Veeramah, Krishna R.; Ahnert, Peter; Roshyara, Nab R. et al. (2011): Population-genetic comparison of the Sorbian isolate population in Germany with the German KORA population using genome-wide SNP arrays. In: BMC genetics 12, S. 67. DOI: 10.1186/1471-2156-12-67.
Young Finns study	The Cardiovascular Risk in Young Finns Study is a follow-up study assessing the contribution of childhood lifestyle, biological and psychological measures on cardiovascular risk from childhood to adulthood. Children and adolescents from different parts of Finland have been included in the first cross-sectional study conducted in 1980 and in regular follow-ups a diverse set of phenotypes, lifestyl…	Raitakari, Olli T.; Juonala, Markus; Rönnemaa, Tapani; Keltikangas-Järvinen, Liisa; Räsänen, Leena; Pietikäinen, Matti et al. (2008): Cohort profile: the cardiovascular risk in Young Finns Study. In: International journal of epidemiology 37 (6), S. 1220–1226. DOI: 10.1093/ije/dym225.

## Sheet: S2
Characteristics of contributing studies.
STUDY	KORA F3/S3	LIFE-Adult	LIFE-Heart	LURIC	Sorbs	Young Finns Study
STUDY CHARACTERISTICS
Ethnicity	European	European	European	European	European	European
Country	Germany	Germany	Germany	Germany	Germany	Finland
Type of Study (Population-based or case-control)	Population-based	Population-based	Population-based	case-control	Population-based	Population-based
Number of samples with fully complete phenotype assessments, covariates and genotype	2912	1388	1837	1762	886	432
Age (mean, sd), years	47.33 (13.09)	69.86 (4.74)	62.92 (11.2)	63.23 (10.47)	48.47 (16.31)	35.88 (2.44)
Age females (mean, sd), years	47.18 (12.92)	69.54 (4.8)	64.42 (10.93)	65.51 (9.74)	48.79 (16.15)	not applicable
Age males (mean, sd), years	47.5 (13.26)	70.14 (4.68)	62.07 (11.27)	62.18 (10.63)	48 (16.56)	not applicable
Sex (male/female)	1402/1510	720/668	1170/667	1208/554	359/527	432/0
Diabetes (n/y)	2832/80	1160/228	1237/600	1036/726	845/41	430/2
Diabetes females (n/y)	1473/37	583/85	460/207	325/229	502/25	not applicable
Diabetes males (n/y)	1359/43	577/143	777/393	711/497	343/16	not applicable
Lipid treatment (n/y)	2818/94	1093/295	1145/692	889/873	not applicable	not applicable
Lipid treatment females (n/y)	1460/50	549/119	409/258	295/259	not applicable	not applicable
Lipid treatment males (n/y)	1358/44	544/176	736/434	594/614	not applicable	not applicable
BMI (mean, sd), kg/m2	26.67 (4.28)	28.13 (4.3)	29.8 (4.88)	27.44 (4.03)	26.73 (4.81)	26.51 (3.78)
BMI females (mean, sd), kg/m2	26.19 (4.81)	27.96 (4.7)	30.03 (5.38)	27.28 (4.70)	26.69 (5.47)	not applicable
BMI males (mean, sd), kg/m2	27.18 (3.55)	28.29 (3.89)	29.66 (4.57)	27.52(3.69)	26.8 (3.65)	not applicable
Cholesterol esterified (mean, sd), mg/l	1721.36 (260.16)	2127.5 (343.55)	1670.16 (301.67)	1381.79 (287.60)	1452.19 (233.51)	not applicable
Cholesterol esterified females (mean, sd), mg/l	1706.92 (256.5)	2219.42 (325.5)	1725.1 (305.12)	1444.12 (307.93)	1451.57 (230.06)	not applicable
Cholesterol esterified males (mean, sd), mg/l	1736.91 (263.26)	2042.21 (338.03)	1638.84 (295.28)	1353.21 (273.19)	1453.1 (238.82)	not applicable
Cholesterol free (mean, sd), mg/l	547.38 (110.21)	536.37 (103.07)	538.86 (120.71)	532.37 (110.71)	263.18 (56.23)	not applicable
Cholesterol free females (mean, sd), mg/l	539.99 (105.28)	566 (96.93)	550.37 (118.17)	556.25 (113.20)	263.86 (54.19)	not applicable
Cholesterol free males (mean, sd), mg/l	555.33 (114.8)	508.87 (101.01)	532.3 (121.7)	521.42 (107.85)	262.19 (59.15)	not applicable
Cholesterol total (mean, sd), mg/l	2268.73 (366.22)	2663.86 (433.5)	2209.02 (411.62)	1914.42 (382.58)	1715.37 (285.99)	2135.78 (388.78)
Cholesterol total females (mean, sd), mg/l	2246.91 (358.49)	2785.42 (410.24)	2275.47 (416.01)	2000.36 (409.01)	1715.43 (280.69)	not applicable
Cholesterol total males (mean, sd), mg/l	2292.24 (373.06)	2551.09 (424.17)	2171.14 (404.42)	1874.64 (363.21)	1715.29 (293.99)	not applicable
Desmosterol esterified (mean, sd), mg/l	not applicable	5.5 (1.18)	4.1 (1.25)	not applicable	5.3 (1.29)	not applicable
Desmosterol esterified females (mean, sd), mg/l	not applicable	5.63 (1.02)	4.13 (1.27)	not applicable	5.13 (1.24)	not applicable
Desmosterol esterified males (mean, sd), mg/l	not applicable	5.38 (1.3)	4.09 (1.24)	not applicable	5.54 (1.33)	not applicable
Desmosterol free (mean, sd), mg/l	not applicable	1.04 (0.42)	1.21 (0.77)	not applicable	0.99 (0.36)	not applicable
Desmosterol free females (mean, sd), mg/l	not applicable	1.08 (0.39)	1.24 (0.81)	not applicable	0.99 (0.38)	not applicable
Desmosterol free males (mean, sd), mg/l	not applicable	1.01 (0.44)	1.19 (0.74)	not applicable	0.98 (0.33)	not applicable
Desmosterol total (mean, sd), mg/l	not applicable	6.54 (1.53)	5.32 (1.93)	3.32 (9.78)	6.29 (1.58)	1.71 (0.49)
Desmosterol total females (mean, sd), mg/l	not applicable	6.7 (1.34)	5.38 (2)	2.62 (5.37)	6.13 (1.56)	not applicable
Desmosterol total males (mean, sd), mg/l	not applicable	6.38 (1.68)	5.28 (1.88)	3.64 (11.22)	6.52 (1.59)	not applicable
Lanosterol free (mean, sd), mg/l	0.17 (0.09)	0.16 (0.07)	0.14 (0.11)	0.24 (0.15)	0.17 (0.08)	not applicable
Lanosterol free females (mean, sd), mg/l	0.16 (0.07)	0.16 (0.07)	0.13 (0.12)	0.25 (0.14)	0.16 (0.07)	not applicable
Lanosterol free males (mean, sd), mg/l	0.2 (0.1)	0.16 (0.07)	0.14 (0.1)	0.24 (0.16)	0.19 (0.09)	not applicable
GENOTYPING
Genotyping platform	Illumina Omni 2.5 / Illumina Omni Express	Affymetrix Axiom CEU1	Affymetrix Axiom CEU1 and Axiom custom array	Affymetrix Genome-Wide Human SNP Array 6.0 and Illumina 200k Metabochip	Affymetrix Gene Chip Human Mapping 500 K Array Set and Affymetrix Genome-Wide Human SNP Array 6.0	Illumina Human 670 k BeadChips
Genotyping calling algorithm	Genome Studio	Axiom GT1	Axiom GT1	Birdseed v2 and Illumina clustering algorithm	BRLMM for 500 K array and Birdseed for 6.0 array	Illumina clustering algorithm
Sample QC and SNP QC	Samples were filtered for call rate >= 97%, mismatch of phenotypic and genetic gender, 5 SD from mean heterozygosity rate, non European ancestry, population outlier and after comparison with other genotyping of the same individuals (Metabochip, Exome, Omni). SNPs were filtered with call rate >= 98%, HWE p-value < 5*10^-6, MAF >= 1% and no good genotyping quality on both chips.	Samples were filtered for call rate>=97%, mismatches of reported and genotyped sex, duplicated samples or samples with unresolved relatedness and ethnic outliers. SNPs were filtered for call rate >=97%, MAF > 0 and exact p-HWE < 1e-6.	Samples were filtered for call rate>=97%, mismatches of reported and genotyped sex, duplicated samples or samples with unresolved relatedness and ethnic outliers. SNPs were filtered for call rate >=97%, MAF > 0 and exact p-HWE < 1e-6.	sample call rate >= 0.95; sex ambiguity; relatedness; SNP call rate >= 0.98; HWE-P < 0.0001; MAF >= 0.01	Samples were filtered for call rate >= 90%. SNPs were filtered for call rate >=95%, MAF > 0 and exact p-HWE < 1e-6.	Samples with genotyping call rate >= 0.95 and PI_HAT (relatedness) > 0.2 were removed. SNPs failing Hardy-Weinberg equilibrium test (p≤1e-06), missingness test (call rate>=0.95) and frequency test (MAF >= 0.01) were removed.
GENOTYPE IMPUTATION
Reference Panel	1000 Genomes Phase 3 Version 5	1000 Genomes Phase 1 Version 3	1000 Genomes Phase 1 Version 3	1000G March 2012	1000 Genomes Phase 1 Version 3	1000 genomes
Imputation software	IMPUTE v2.3.2	IMPUTE v2.3.2	IMPUTE v2.3.2	Impute2	IMPUTE 2.3.1	IMPUTE2
Imputation quality metrics	info	info	info		info	r-squared metrics (IMPUTE2)
DATA ANALYSIS
Adjustments other than age, sex, diabetes status, log(BMI), lipid treatment	not applicable	not applicable	not applicable	three PCs	Relatedness	not applicable
Software used for analysis	PLINK 2.00	PLINK 1.90	PLINK 1.90	PLINK 2.00	PLINK 1.90	SNPTEST

## Sheet: S3
Maximal sample sizes for each trait and participating studies. Phenotype abbreviations: laf - free lanosterol, def - free desmosterol, dee - esterified desmosterol, det - total desmosterol, chf - free cholesterol, che - esterified cholesterol, cht - total cholesterol. Ratio traits are indicated with an underscore.
phenotype	n.total	n.KORA	n.LIFE-Adult	n.LIFE-Heart	n.LURIC	n.Sorbs	n.YFS
cht	10519	2912	1389	1839	3061	886	432
che	10087	2912	1389	1839	3061	886	0
chf_che	10087	2912	1389	1839	3061	886	0
chf	10087	2912	1389	1839	3061	886	0
laf_cht	8786	2912	1388	1838	1762	886	0
laf	8786	2912	1388	1838	1762	886	0
det_cht	6309	0	1389	1838	1764	886	432
det	6309	0	1389	1838	1764	886	432
det_laf	5873	0	1388	1837	1762	886	0
dee	4113	0	1389	1838	0	886	0
def_chf	4113	0	1389	1838	0	886	0
def_dee	4113	0	1389	1838	0	886	0
def	4113	0	1389	1838	0	886	0
def_laf	4111	0	1388	1837	0	886	0

## Sheet: S4
Number of variants passing quality control and genomic inflation factor λ. Phenotype abbreviations: laf - free lanosterol, def - free desmosterol, dee - esterified desmosterol, det - total desmosterol, chf - free cholesterol, che - esterified cholesterol, cht - total cholesterol. Ratio traits are indicated with an underscore.
Phenotype	#SNPs after QC	lambda after QC
cht	8994509	1.0187
det	8925899	1.0062
det_cht	8924098	1.001
che	8879800	1.0148
chf_che	8879623	1.0062
chf	8879320	1.0109
laf_cht	8852521	1.0294
laf	8852474	1.0324
det_laf	8775545	1.0223
def_dee	8486715	0.9817
dee	8485054	1.0059
def	8485024	0.9969
def_laf	8484491	1.0094
def_chf	8481851	0.9786

## Sheet: S5
Heritability estimates for zoosterol traits calculated with LD-score regression. Heritability estimates were tested for significant deviations from zero in a one-sided test. Traits are ordered according to the heritability estimate. Phenotype abbreviations: laf - free lanosterol, def - free desmosterol, dee - esterified desmosterol, det - total desmosterol, chf - free cholesterol, che - esterifie…
phenotype	h2	h2_se	intercept	intercept_se	lambda	mean_chisq	h2_pval	chisq_quality	significant
laf	0.1492	0.0579	1.0012	0.0071	1.0285	1.0292	0.00498516	TRUE	TRUE
chf	0.1425	0.0456	0.998	0.0078	1.0135	1.029	0.000889025	TRUE	TRUE
dee	0.1267	0.0921	0.9931	0.0066	1.0046	1.0045	0.0844606	FALSE	FALSE
cht	0.1266	0.0413	1.0001	0.0074	1.0255	1.0289	0.00108699	TRUE	TRUE
che	0.114	0.0425	0.9978	0.0072	1.0195	1.0229	0.00365531	TRUE	TRUE
laf_cht	0.1122	0.0601	1.0062	0.0078	1.0225	1.0273	0.0309586	TRUE	TRUE
det	0.1112	0.0651	0.9913	0.0071	1.0016	1.0064	0.0438051	FALSE	TRUE
chf_che	0.0987	0.0363	0.9956	0.0062	1.0105	1.0171	0.0032739	FALSE	TRUE
def_laf	0.072	0.102	1.0033	0.0075	1.0105	1.0103	0.240131	FALSE	FALSE
def	0.0633	0.102	0.9913	0.008	1.0016	0.9971	0.267435	FALSE	FALSE
det_laf	0.0524	0.0792	1.0102	0.0073	1.0225	1.017	0.254109	FALSE	FALSE
def_dee	0.0496	0.0967	0.9807	0.0076	0.9839	0.9851	0.304001	FALSE	FALSE
det_cht	0.0247	0.0651	1.0035	0.0076	1.0075	1.0069	0.352189	FALSE	FALSE
def_chf	-0.0921	0.0988	0.9885	0.0074	0.978	0.9801	0.82438	FALSE	FALSE

## Sheet: S6
Genetic correlation between zoosterol traits. Genetic correlation was investigated for zoosterols with significant heritability and sufficient mean X2. Phenotype pairs are ordered according to decreasing absolute rg-value. Phenotype abbreviations: laf - free lanosterol, def - free desmosterol, dee - esterified desmosterol, det - total desmosterol, chf - free cholesterol, che - esterified choleste…
p1	p2	rg	se	z	p	h2_obs	h2_obs_se	h2_int	h2_int_se	gcov_int	gcov_int_se	sig_level	significant
cht	che	0.9805	0.0128	76.4453	0	0.1127	0.043	0.9981	0.0074	0.9684	0.0074	0.05	TRUE
laf	laf_cht	0.9659	0.0339	28.4844	1.8292e-178	0.1169	0.0612	1.0053	0.0078	0.9291	0.0072	0.05	TRUE
chf	che	0.9319	0.0499	18.674	8.0598e-78	0.1115	0.0425	0.9983	0.0073	0.8722	0.0072	0.05	TRUE
chf	cht	0.9312	0.0381	24.411	1.3062e-131	0.1245	0.0422	1.0005	0.0076	0.9116	0.0075	0.05	TRUE
laf	che	0.766	0.2064	3.711	0.00020646	0.1167	0.0436	0.9971	0.0076	0.3669	0.0058	0.05	TRUE
laf	cht	0.7021	0.1953	3.5944	0.00032517	0.1274	0.0436	0.9998	0.0079	0.3829	0.0058	0.05	TRUE
che	laf_cht	0.573	0.338	1.6952	0.09	0.1149	0.0612	1.0057	0.0079	0.0212	0.0054	0.05	FALSE
laf	chf	0.5291	0.1954	2.707	0.0067901	0.1416	0.0472	0.9982	0.0078	0.4252	0.0059	0.05	TRUE
cht	laf_cht	0.5048	0.3178	1.5882	0.1122	0.1128	0.0609	1.0061	0.0078	0.0441	0.0054	0.05	FALSE
chf	laf_cht	0.2754	0.2964	0.929	0.35288	0.115	0.0611	1.0057	0.0079	0.1116	0.0056	0.05	FALSE

## Sheet: S7
Loci with genome-wide significant associations to sterol traits prior to filtering for support. Variants are sorted according to their genetic position. Effect estimate, standard error and p-value for a two-sided test are shown. The column 'top-phenotype' indicates the phenotype where the strongest association of the index variant was observed. The column 'phenotypes_in_region' shows all phenotyp…
region	cytoband	region_start	region_end	markerID	chr	pos	effect_allele	other_allele	pFEM	betaFEM	seFEM	direction	totalN	nWeightedEAF	nWeightedInfoScore	I2	top_phenotype	phenotypes_in_region	supported
U1	1p32.3	55005647	56005647	rs11591147	1	55505647	T	G	2.49156e-10	-0.0669116	0.010571	--?---	8680	0.0157527	0.873361	0.555236	cht	che | chf | cht	FALSE
1	1p31.3	62647040	63695692	rs11208009	1	63195692	T	C	1.55453e-08	0.013173	0.00233459	++++++	10519	0.613264	0.987901	0.254558	cht	chf | cht	TRUE
2	1p13.3	109317192	110317192	rs7528419	1	109817192	G	A	1.43988e-13	-0.0208194	0.00282072	------	10519	0.218526	0.949587	0.51647	cht	che | chf | cht	TRUE
3	2p24.1	20766774	21766774	chr2:21266774:D	2	21266774	G	GGCAGCGCCA	6.26738e-13	0.0215755	0.00300128	+++++	10087	0.297497	0.967927	0	chf	che | chf | cht	TRUE
U2	4q32.3	168292206	169292206	rs116343057	4	168792206	T	C	3.78199e-08	0.0703066	0.0127635	?+?+?	4450	0.013016	0.732487	0.250089	chf_che	chf_che	FALSE
4	5q13.3	74156539	75156539	rs12916	5	74656539	C	T	4.21744e-21	0.062597	0.0066427	+++++	8786	0.423614	0.994485	0.419835	laf	chf | def_laf | det_laf | laf_cht | laf	TRUE
5	7q21.2	90662879	91662879	rs190126802	7	91162879	C	T	1.27407e-13	0.224303	0.0303059	+++?+	7024	0.0132255	0.790539	0.258452	laf_cht	det_laf | laf_cht | laf	TRUE
6	8q24.13	125993392	126993392	rs2954032	8	126493392	G	A	2.09005e-08	-0.0167702	0.00299457	-+---	10087	0.706169	0.99283	0.535989	chf	chf	TRUE
7	9q31.1	107089744	108089744	rs4149307	9	107589744	T	C	1.37795e-08	0.0215315	0.0038004	++++-	10087	0.153948	0.97372	0.144762	chf	chf	TRUE
8	11q14.1	79200923	80200923	rs17629703	11	79700923	G	C	2.80567e-08	-0.0420314	0.00758157	-----	10087	0.0386458	0.762551	0.379998	chf	chf	TRUE
9	11q23.3	116148917	117148917	rs964184	11	116648917	C	G	6.17945e-13	-0.0674491	0.00937562	-----	8786	0.857333	0.993109	0.262889	laf	chf_che | chf | laf_cht | laf	TRUE
U3	12p12.1	23954716	24954716	rs77010382	12	24454716	A	G	4.58375e-08	0.149061	0.0272821	+-+	4113	0.0117278	0.821678	0.849465	def_chf	def_chf	FALSE
10	15q21.3	58174308	59183366	rs2043082	15	58674308	A	G	1.01894e-11	0.00913724	0.00134218	++-++	10087	0.331831	0.994391	0.52369	chf_che	chf_che | chf	TRUE
U4	16q23.3	81533810	82533810	rs11542462	16	82033810	A	G	4.8033e-08	0.0463636	0.00848977	+++	4113	0.134662	0.862269	0.807464	def_chf	def_chf	FALSE
11	19p13.2	10702306	11702306	rs6511720	19	11202306	T	G	1.88283e-11	-0.026278	0.00391752	----+-	10519	0.101373	0.911166	0.665423	cht	che | chf | cht	TRUE
12	19q13.32	44882675	45912079	rs7412	19	45412079	T	C	3.68386e-27	-0.0492406	0.00456522	-----	10087	0.0862154	0.747205	0	che	chf | che | cht	TRUE
U5	21q21.2	24729256	25729256	rs73330463	21	25229256	C	A	4.00091e-09	0.164129	0.0279049	+++	4113	0.0133647	0.707179	0.472435	def_chf	def_chf	FALSE
U6	Xq22.1	100099313	101099313	chrX:100599313:D	23	100599313	T	TTTTG	3.86984e-08	0.0467901	0.00850018	?+++?	6214	0.047646	0.872883	0	chf_che	chf_che	FALSE

## Sheet: S8
Comparison of fixed effect model and random effects model results for index variants showing moderate heterogeneity (I2) in their respective best-associated phenotype.
region	cytoband	markerID	chr	pos	effect_allele	other_allele	phenotype	betaFEM	seFEM	pFEM	betaREM	seREM	pREM	Z	p_diff
2	1p13.3	rs7528419	1	109817192	G	A	cht	-0.0208194	0.00282072	1.43988e-13	-0.0220566	0.00431068	3.10876e-07	0.240161	0.810206
4	5q13.3	rs12916	5	74656539	C	T	laf	0.062597	0.0066427	4.21744e-21	0.0623003	0.00902101	4.98042e-12	0.0264843	0.978871
6	8q24.13	rs2954032	8	126493392	G	A	chf	-0.0167702	0.00299457	2.09005e-08	-0.0155927	0.00455752	0.000623193	-0.215924	0.829047
10	15q21.3	rs2043082	15	58674308	A	G	chf_che	0.00913724	0.00134218	1.01894e-11	0.00878901	0.00214121	4.04844e-05	0.137798	0.8904
11	19p13.2	rs6511720	19	11202306	T	G	cht	-0.026278	0.00391752	1.88283e-11	-0.0265534	0.00742783	0.000350423	0.0327951	0.973838

## Sheet: S9
Results from meta-regression analysis of index variants for genome-wide significantly associated phenotypes including sterol measurement platform as moderator. P-values and q-values refer to the omnibus test for moderator effects.
region	cytoband	markerID	chr	pos	effect_allele	other_allele	phenotype	n_platform	Q_moderators	df_moderators	pvalue_moderators	qvalue_moderators
1	1p31.3	rs11208009	1	63195692	T	C	chf	4/1	0.137234	1	0.711046	0.874013
1	1p31.3	rs11208009	1	63195692	T	C	cht	4/2	0.326636	1	0.567647	0.874013
2	1p13.3	rs7528419	1	109817192	G	A	che	4/1	0.108303	1	0.742084	0.874013
2	1p13.3	rs7528419	1	109817192	G	A	chf	4/1	0.235708	1	0.627324	0.874013
2	1p13.3	rs7528419	1	109817192	G	A	cht	4/2	0.703336	1	0.401665	0.874013
3	2p24.1	chr2:21266774:D	2	21266774	G	GGCAGCGCCA	che	4/1	0.00753002	1	0.93085	0.941743
3	2p24.1	chr2:21266774:D	2	21266774	G	GGCAGCGCCA	chf	4/1	1.22327	1	0.26872	0.874013
3	2p24.1	chr2:21266774:D	2	21266774	G	GGCAGCGCCA	cht	4/2	0.476611	1	0.489961	0.874013
4	5q13.3	rs12916	5	74656539	C	T	chf	4/1	0.106186	1	0.744529	0.874013
4	5q13.3	rs12916	5	74656539	C	T	def_laf	3/0
4	5q13.3	rs12916	5	74656539	C	T	det_laf	3/1	1.04623	1	0.306377	0.874013
4	5q13.3	rs12916	5	74656539	C	T	laf_cht	4/1	1.76398	1	0.184128	0.874013
4	5q13.3	rs12916	5	74656539	C	T	laf	4/1	0.733352	1	0.391799	0.874013
5	7q21.2	rs190126802	7	91162879	C	T	det_laf	3/0
5	7q21.2	rs190126802	7	91162879	C	T	laf_cht	4/0
5	7q21.2	rs190126802	7	91162879	C	T	laf	4/0
6	8q24.13	rs2954032	8	126493392	G	A	chf	4/1	0.175733	1	0.675066	0.874013
7	9q31.1	rs4149307	9	107589744	T	C	chf	4/1	0.00534066	1	0.941743	0.941743
8	11q14.1	rs17629703	11	79700923	G	C	chf	4/1	3.95625	1	0.0466975	0.456335
9	11q23.3	rs964184	11	116648917	C	G	chf_che	4/1	3.34023	1	0.0676052	0.456335
9	11q23.3	rs964184	11	116648917	C	G	chf	4/1	1.22894	1	0.267614	0.874013
9	11q23.3	rs964184	11	116648917	C	G	laf_cht	4/1	0.318979	1	0.572222	0.874013
9	11q23.3	rs964184	11	116648917	C	G	laf	4/1	0.331328	1	0.564878	0.874013
10	15q21.3	rs2043082	15	58674308	A	G	chf_che	4/1	0.196851	1	0.657275	0.874013
10	15q21.3	rs2043082	15	58674308	A	G	chf	4/1	0.00725243	1	0.932133	0.941743
11	19p13.2	rs6511720	19	11202306	T	G	che	4/1	1.27413	1	0.258993	0.874013
11	19p13.2	rs6511720	19	11202306	T	G	chf	4/1	0.32109	1	0.570953	0.874013
11	19p13.2	rs6511720	19	11202306	T	G	cht	4/2	3.65609	1	0.0558645	0.456335
12	19q13.32	rs7412	19	45412079	T	C	chf	4/1	5.99053	1	0.0143829	0.388337
12	19q13.32	rs7412	19	45412079	T	C	che	4/1	0.0584926	1	0.808894	0.910006
12	19q13.32	rs7412	19	45412079	T	C	cht	4/2	0.95956	1	0.327298	0.874013

## Sheet: S10
Comparison of effect estimates for index variants in their respective best-associated trait when including lipid treatment as binary covariate or excluding lipid treated individuals. Results are based on a meta-analysis of KORA, LIFE-Heart, LIFE-Adult, and Sorbs. The columns 'betaFEM', 'seFEM', and 'pFEM' refer to original meta-analysis of six studies. Columns with the suffix 'lipid_treatment' re…
region	cytoband	markerID	chr	pos	effect_allele	other_allele	top_phenotype	betaFEM	seFEM	pFEM	numberStudies	beta_lipid_treatment	se_lipid_treatment	p_lipid_treatment	n_studies_lipid_treatment	beta_no_lipid_treatment	se_no_lipid_treatment	p_no_lipid_treatment	n_studies_no_lipid_treatment	Z	p_diff	sig_difference
1	1p31.3	rs11208009	1	63195692	T	C	cht	0.0132	0.0023	1.55453e-08	6	0.0124963	0.00269244	3.27564e-06	4	0.0116186	0.00288492	5.40009e-05	4	0.22242	0.823987	FALSE
2	1p13.3	rs7528419	1	109817192	G	A	cht	-0.0208	0.0028	1.43988e-13	6	-0.0197959	0.00326471	1.2676e-09	4	-0.0189169	0.00346348	4.5935e-08	4	-0.184678	0.853481	FALSE
3	2p24.1	chr2:21266774:D	2	21266774	G	GGCAGCGCCA	chf	0.0216	0.003	6.26738e-13	5	0.0236255	0.00352565	2.13054e-11	4	0.0241325	0.00376686	1.52243e-10	4	-0.0982672	0.92172	FALSE
4	5q13.3	rs12916	5	74656539	C	T	laf	0.0626	0.0066	4.21744e-21	5	0.0660777	0.00732146	1.66912e-19	4	0.0677639	0.00753607	2.21118e-19	4	-0.160484	0.8725	FALSE
5	7q21.2	rs190126802	7	91162879	C	T	laf_cht	0.2243	0.0303	1.27407e-13	4	0.224303	0.0303059	1.27407e-13	4	0.214512	0.0314505	8.88713e-12	4	0.224174	0.822622	FALSE
6	8q24.13	rs2954032	8	126493392	G	A	chf	-0.0168	0.003	2.09005e-08	5	-0.0157218	0.00353474	8.26006e-06	4	-0.0156274	0.00380441	3.9825e-05	4	-0.0181781	0.985497	FALSE
7	9q31.1	rs4149307	9	107589744	T	C	chf	0.0215	0.0038	1.37795e-08	5	0.0213394	0.00446447	1.6429e-06	4	0.0213443	0.00478028	7.38037e-06	4	-0.000749139	0.999402	FALSE
8	11q14.1	rs17629703	11	79700923	G	C	chf	-0.042	0.0076	2.80567e-08	5	-0.0521152	0.00911644	1.14989e-08	4	-0.0544682	0.00962504	1.55928e-08	4	0.17749	0.859124	FALSE
9	11q23.3	rs964184	11	116648917	C	G	laf	-0.0674	0.0094	6.17945e-13	5	-0.0705808	0.010394	1.07807e-11	4	-0.0666565	0.0108662	8.5628e-10	4	-0.260977	0.79411	FALSE
10	15q21.3	rs2043082	15	58674308	A	G	chf_che	0.0091	0.0013	1.01894e-11	5	0.00877631	0.00146791	2.25873e-09	4	0.00913986	0.0015406	3.09068e-09	4	-0.170844	0.864346	FALSE
11	19p13.2	rs6511720	19	11202306	T	G	cht	-0.0263	0.0039	1.88283e-11	6	-0.021443	0.00451482	1.9796e-06	4	-0.0254619	0.00478111	9.43318e-08	4	0.611155	0.541097	FALSE
12	19q13.32	rs7412	19	45412079	T	C	che	-0.0492	0.0046	3.68386e-27	5	-0.0497336	0.00499696	2.25722e-23	4	-0.0482713	0.00522	2.15449e-20	4	-0.202361	0.839635	FALSE

[truncated: 14 more sheets: S11, S12, S13, S14, S15, S16, S17, S18, S19, S20, S21, S22, S23, S24]
